# Supplementary material for: Dysregulation of Krüppel-like Factor 2 and Myocyte Enhancer Factor 2D Drive Cardiac Microvascular Inflammation and Dysfunction in Diabetes
Source: Int J Mol Sci. 2023 Jan 27;24(3):2482. doi: 10.3390/ijms24032482 (PMC9916909; doi:10.3390/ijms24032482)
Supplement: Supplementary file 1 [file ijms-24-02482-s001.zip]

Archive with 1 entries (1 files):
- ijms-2143446-supplementary.pdf
